# Supplementary material for: Mitogenomic Analysis of Glirids (Gliridae) and Squirrels (Sciuridae) From Türkiye: Evolutionary and Taxonomic Implications Within the Suborder Sciuromorpha
Source: Ecol Evol. 2025 Feb 12;15(2):e70956. doi: 10.1002/ece3.70956 (PMC11821457; doi:10.1002/ece3.70956)
Supplement: Supplementary file 1 — File S1. Mitogenomic and mitochondrial CYTB sequences obtained from the GenBank database of Sciuromorpha (Gliridae and Sciuridae) and three outgroup species (bolded) used in the phylogenetic analyses. [file ECE3-15-e70956-s001.xlsx]

## Sheet: Supplement file 1.
Supplement file 1. Mitogenomic and mitochondrial CYTB sequences obtained from the GenBank database of Sciuromorpha (Gliridae and Sciuridae) and three outgroup species (bolded) used in the phylogenetic analyses.
Accession number	Taxon name registred in GenBank	Mitogenome	CYTB	Reference
KY117543	Callosciurus prevostii	X		https://www.ncbi.nlm.nih.gov/nuccore/KY117543
KY117542	Callosciurus notatus	X		https://www.ncbi.nlm.nih.gov/nuccore/KY117542
MT231329	Callosciurus notatus	X		https://www.ncbi.nlm.nih.gov/nuccore/MT231329
OQ160787	Callosciurus caniceps	X		https://www.ncbi.nlm.nih.gov/nuccore/OQ160787
KM502568	Callosciurus erythraeus	X		https://www.ncbi.nlm.nih.gov/nuccore/KM502568
KY117538	Callosciurus erythraeus	X		https://www.ncbi.nlm.nih.gov/nuccore/KY117538
KY117540	Callosciurus finlaysonii frandseni	X		https://www.ncbi.nlm.nih.gov/nuccore/KY117540
KY410954	Sundasciurus jentinki	X		https://www.ncbi.nlm.nih.gov/nuccore/KY410954
MT157213	Sundasciurus altitudinis	X		https://www.ncbi.nlm.nih.gov/nuccore/MT157213
KY117586	Sundasciurus brookei	X		https://www.ncbi.nlm.nih.gov/nuccore/KY117586
KY410876	Dremomys everetti	X		https://www.ncbi.nlm.nih.gov/nuccore/KY410876
MT157216	Sundasciurus hippurus	X		https://www.ncbi.nlm.nih.gov/nuccore/MT157216
MT157215	Sundasciurus lowii	X		https://www.ncbi.nlm.nih.gov/nuccore/MT157215
KY117587	Sundasciurus lowii	X		https://www.ncbi.nlm.nih.gov/nuccore/KY117587
MT157214	Sundasciurus robinsoni	X		https://www.ncbi.nlm.nih.gov/nuccore/MT157214
KP708711	Dremomys pernyi	X		https://www.ncbi.nlm.nih.gov/nuccore/KP708711
KP708711	Dremomys pernyi	X		https://www.ncbi.nlm.nih.gov/nuccore/KP708711
KC447304	Dremomys rufigenis	X		https://www.ncbi.nlm.nih.gov/nuccore/KC447304
KP708710	Tamiops maritimus	X		https://www.ncbi.nlm.nih.gov/nuccore/KP708710
KP027416	Tamiops swinhoei	X		https://www.ncbi.nlm.nih.gov/nuccore/KP027416
KY117546	Exilisciurus exilis	X		https://www.ncbi.nlm.nih.gov/nuccore/KY117546
KU579289	Petaurista elegans caniceps	X		https://www.ncbi.nlm.nih.gov/nuccore/KU579289
MT259089	Glaucomys volans	X		https://www.ncbi.nlm.nih.gov/nuccore/MT259089
KX710106	Hylopetes alboniger	X		https://www.ncbi.nlm.nih.gov/nuccore/KX710106
KC447305	Hylopetes phayrei	X		https://www.ncbi.nlm.nih.gov/nuccore/KC447305
JQ230001	Pteromys volans	X		https://www.ncbi.nlm.nih.gov/nuccore/JQ230001
JQ743657	Petaurista alborufus	X		https://www.ncbi.nlm.nih.gov/nuccore/JQ743657
JX572159	Petaurista hainana	X		https://www.ncbi.nlm.nih.gov/nuccore/JX572159
KX528208	Petaurista yunanensis	X		https://www.ncbi.nlm.nih.gov/nuccore/KX528208
MT211954	Sciurus aberti	X		https://www.ncbi.nlm.nih.gov/nuccore/MT211954
MT211955	Hesperosciurus griseus	X		https://www.ncbi.nlm.nih.gov/nuccore/MT211955
LR822069	Sciurus carolinensis	X		https://www.ncbi.nlm.nih.gov/nuccore/LR822069
MT240882	Echinosciurus olliaei	X		https://www.ncbi.nlm.nih.gov/nuccore/MT240882
MT264767	Echinosciurus variegatoides	X		https://www.ncbi.nlm.nih.gov/nuccore/MT264767
MT240885	Echinosciurus yucatanensis	X		https://www.ncbi.nlm.nih.gov/nuccore/MT240885
MT240890	Syntheosciurus brochus	X		https://www.ncbi.nlm.nih.gov/nuccore/MT240890
MT240887	Syntheosciurus granatensis	X		https://www.ncbi.nlm.nih.gov/nuccore/MT240887
MT240889	Syntheosciurus granatensis	X		https://www.ncbi.nlm.nih.gov/nuccore/MT240889
MT259078	Guerlinguetus aestuans	X		https://www.ncbi.nlm.nih.gov/nuccore/MT259078
MT259084	Guerlinguetus aestuans	X		https://www.ncbi.nlm.nih.gov/nuccore/MT259084
MT174509	Guerlinguetus brasiliensis	X		https://www.ncbi.nlm.nih.gov/nuccore/MT174509
MT259090	Hadrosciurus igniventris	X		https://www.ncbi.nlm.nih.gov/nuccore/MT259090
MT259092	Hadrosciurus pyrrhinus	X		https://www.ncbi.nlm.nih.gov/nuccore/MT259092
OM154951	Hadrosciurus sp.	X		https://www.ncbi.nlm.nih.gov/nuccore/OM154951
MT259112	Microsciurus flaviventer	X		https://www.ncbi.nlm.nih.gov/nuccore/MT259112
MT259115	Microsciurus flaviventer	X		https://www.ncbi.nlm.nih.gov/nuccore/MT259115
MT259119	Microsciurus flaviventer	X		https://www.ncbi.nlm.nih.gov/nuccore/MT259119
MT259123	Microsciurus sabanillae	X		https://www.ncbi.nlm.nih.gov/nuccore/MT259123
MT259075	Simosciurus nebouxii	X		https://www.ncbi.nlm.nih.gov/nuccore/MT259075
MT259076	Simosciurus stramineus	X		https://www.ncbi.nlm.nih.gov/nuccore/MT259076
MT259124	Hadrosciurus ignitus	X		https://www.ncbi.nlm.nih.gov/nuccore/MT259124
MT259097	Hadrosciurus spadiceus	X		https://www.ncbi.nlm.nih.gov/nuccore/MT259097
MT259073	Leptosciurus otinus	X		https://www.ncbi.nlm.nih.gov/nuccore/MT259073
MT259074	Leptosciurus similis	X		https://www.ncbi.nlm.nih.gov/nuccore/MT259074
MT240886	Leptosciurus pucheranii	X		https://www.ncbi.nlm.nih.gov/nuccore/MT240886
MT259072	Leptosciurus mimulus	X		https://www.ncbi.nlm.nih.gov/nuccore/MT259072
MT240880	Parasciurus arizonensis	X		https://www.ncbi.nlm.nih.gov/nuccore/MT240880
MT240883	Parasciurus nayaritensis	X		https://www.ncbi.nlm.nih.gov/nuccore/MT240883
MT134013	Sciurus lis	X		https://www.ncbi.nlm.nih.gov/nuccore/MT134013
ON620291	Sciurus vulgaris	X		https://www.ncbi.nlm.nih.gov/nuccore/ON620291
ON620273	Sciurus anomalus	X		https://www.ncbi.nlm.nih.gov/nuccore/ON620273
OQ694752	Marmota baibacina	X		https://www.ncbi.nlm.nih.gov/nuccore/OQ694752
OQ694762	Marmota sibirica	X		https://www.ncbi.nlm.nih.gov/nuccore/OQ694762
MK305281	Marmota himalayana	X		https://www.ncbi.nlm.nih.gov/nuccore/MK305281
OQ694755	Marmota menzbieri	X		https://www.ncbi.nlm.nih.gov/nuccore/OQ694755
MN935776	Marmota marmota	X		https://www.ncbi.nlm.nih.gov/nuccore/MN935776
CM025523	Marmota monax	X		https://www.ncbi.nlm.nih.gov/nuccore/CM025523
MN935776	Marmota marmota	X		https://www.ncbi.nlm.nih.gov/nuccore/MN935776
OQ694744	Marmota caligata	X		https://www.ncbi.nlm.nih.gov/nuccore/OQ694744
MK859897	Marmota vancouverensis	X		https://www.ncbi.nlm.nih.gov/nuccore/MK859897
OQ694760	Marmota olympus	X		https://www.ncbi.nlm.nih.gov/nuccore/OQ694760
MH987778	Marmota flaviventris	X		https://www.ncbi.nlm.nih.gov/nuccore/MH987778
KP326309	Cynomys leucurus	X		https://www.ncbi.nlm.nih.gov/nuccore/KP326309
KP326310	Cynomys ludovicianus	X		https://www.ncbi.nlm.nih.gov/nuccore/KP326310
KP698974	Ictidomys tridecemlineatus	X		https://www.ncbi.nlm.nih.gov/nuccore/KP698974
MN935780	Urocitellus parryii	X		https://www.ncbi.nlm.nih.gov/nuccore/MN935780
KP698976	Urocitellus richardsonii	X		https://www.ncbi.nlm.nih.gov/nuccore/KP698976
OQ053425	Spermophilus alashanicus	X		https://www.ncbi.nlm.nih.gov/nuccore/OQ053425
MN935779	Spermophilus citellus	X		https://www.ncbi.nlm.nih.gov/nuccore/MN935779
OQ675160	Spermophilus taurensis	X		https://www.ncbi.nlm.nih.gov/nuccore/OQ675160
KP708706	Spermophilus dauricus	X		https://www.ncbi.nlm.nih.gov/nuccore/KP708706
KP698975	Callospermophilus lateralis	X		https://www.ncbi.nlm.nih.gov/nuccore/KP698975
KY070171	Tamias amoenus canicaudus	X		https://www.ncbi.nlm.nih.gov/nuccore/KY070171
KY070168	Tamias ruficaudus	X		https://www.ncbi.nlm.nih.gov/nuccore/KY070168
KY070144	Tamias canipes	X		https://www.ncbi.nlm.nih.gov/nuccore/KY070144
KY070146	Tamias cinereicollis	X		https://www.ncbi.nlm.nih.gov/nuccore/KY070146
KY070145	Tamias dorsalis	X		https://www.ncbi.nlm.nih.gov/nuccore/KY070145
KY070195	Tamias umbrinus	X		https://www.ncbi.nlm.nih.gov/nuccore/KY070195
KY070142	Tamias quadrivittatus	X		https://www.ncbi.nlm.nih.gov/nuccore/KY070142
KY070143	Tamias rufus	X		https://www.ncbi.nlm.nih.gov/nuccore/KY070143
KY070157	Tamias amoenus luteiventris	X		https://www.ncbi.nlm.nih.gov/nuccore/KY070157
KF668525	Tamias sibiricus	X		https://www.ncbi.nlm.nih.gov/nuccore/KF668525
KY070151	Tamias striatus	X		https://www.ncbi.nlm.nih.gov/nuccore/KY070151
KP708708	Sciurotamias davidianus	X		https://www.ncbi.nlm.nih.gov/nuccore/KP708708
KF575124	Ratufa bicolor	X		https://www.ncbi.nlm.nih.gov/nuccore/KF575124
AJ001562	Myoxus glis	X	X	https://www.ncbi.nlm.nih.gov/nuccore/AJ001562
MN449985	Glis glis	X	X	https://www.ncbi.nlm.nih.gov/nuccore/MN449985
MN460850	Glis glis	X	X	https://www.ncbi.nlm.nih.gov/nuccore/MN460850
MN460851	Glis glis	X	X	https://www.ncbi.nlm.nih.gov/nuccore/MN460851
HE978360	Graphiurus kelleni	X	X	https://www.ncbi.nlm.nih.gov/nuccore/HE978360
MN935778	Muscardinus avellanarius	X	X	https://www.ncbi.nlm.nih.gov/nuccore/MN935778
MT410887	Muscardinus avellanarius	X	X	https://www.ncbi.nlm.nih.gov/nuccore/MT410887
MN935777	Eliomys quercinus	X	X	https://www.ncbi.nlm.nih.gov/nuccore/MN935777
MZ130252	Eliomys quercinus	X	X	https://www.ncbi.nlm.nih.gov/nuccore/MZ130252
KP708709	Callosciurus erythraeus	X		https://www.ncbi.nlm.nih.gov/nuccore/KP708709
KY117539	Callosciurus finlaysonii	X		https://www.ncbi.nlm.nih.gov/nuccore/KY117539
KY410919	Callosciurus prevostii	X		https://www.ncbi.nlm.nih.gov/nuccore/KY410919
MT174524	Guerlinguetus brasiliensis	X		https://www.ncbi.nlm.nih.gov/nuccore/MT174524
MT259091	Hadrosciurus igniventris	X		https://www.ncbi.nlm.nih.gov/nuccore/MT259091
MT259127	Hadrosciurus ignitus	X		https://www.ncbi.nlm.nih.gov/nuccore/MT259127
MT259102	Hadrosciurus spadiceus	X		https://www.ncbi.nlm.nih.gov/nuccore/MT259102
KY117582	Ratufa b. melanopepla	X		https://www.ncbi.nlm.nih.gov/nuccore/KY117582
OL908000	Dryomys laniger		X	https://www.ncbi.nlm.nih.gov/nuccore/OL908000
OL908001	Dryomys laniger		X	https://www.ncbi.nlm.nih.gov/nuccore/OL908001
OL908002	Dryomys laniger		X	https://www.ncbi.nlm.nih.gov/nuccore/OL908002
OL908004	Dryomys laniger		X	https://www.ncbi.nlm.nih.gov/nuccore/OL908004
OL908005	Dryomys laniger		X	https://www.ncbi.nlm.nih.gov/nuccore/OL908005
OL908006	Dryomys laniger		X	https://www.ncbi.nlm.nih.gov/nuccore/OL908006
OL907996	Dryomys laniger		X	https://www.ncbi.nlm.nih.gov/nuccore/OL907996
OL907997	Dryomys laniger		X	https://www.ncbi.nlm.nih.gov/nuccore/OL907997
OL907999	Dryomys laniger		X	https://www.ncbi.nlm.nih.gov/nuccore/OL907999
OL908007	Dryomys laniger		X	https://www.ncbi.nlm.nih.gov/nuccore/OL908007
OL908008	Dryomys laniger		X	https://www.ncbi.nlm.nih.gov/nuccore/OL908008
OL908009	Dryomys laniger		X	https://www.ncbi.nlm.nih.gov/nuccore/OL908009
OL908010	Dryomys laniger		X	https://www.ncbi.nlm.nih.gov/nuccore/OL908010
OL908012	Dryomys laniger		X	https://www.ncbi.nlm.nih.gov/nuccore/OL908012
OL908018	Dryomys laniger		X	https://www.ncbi.nlm.nih.gov/nuccore/OL908018
OL908020	Dryomys laniger		X	https://www.ncbi.nlm.nih.gov/nuccore/OL908020
OL907995	Dryomys laniger		X	https://www.ncbi.nlm.nih.gov/nuccore/OL907995
AJ225116	Dryomys nitedula		X	https://www.ncbi.nlm.nih.gov/nuccore/AJ225116
KJ739702	Dryomys nitedula		X	https://www.ncbi.nlm.nih.gov/nuccore/KJ739702
KJ739700	Dryomys nitedula		X	https://www.ncbi.nlm.nih.gov/nuccore/KJ739700
KJ739699	Dryomys nitedula		X	https://www.ncbi.nlm.nih.gov/nuccore/KJ739699
KF699218	Dryomys nitedula tichomirowi		X	https://www.ncbi.nlm.nih.gov/nuccore/KF699218
MN974281	Dryomys nitedula		X	https://www.ncbi.nlm.nih.gov/nuccore/MN974281
MT559827	Dryomys nitedula tichomirowi		X	https://www.ncbi.nlm.nih.gov/nuccore/MT559827
MT559828	Dryomys nitedula tichomirowi		X	https://www.ncbi.nlm.nih.gov/nuccore/MT559828
KX893566	Dryomys nitedula		X	https://www.ncbi.nlm.nih.gov/nuccore/KX893566
KX893568	Dryomys nitedula		X	https://www.ncbi.nlm.nih.gov/nuccore/KX893568
KX893567	Dryomys nitedula		X	https://www.ncbi.nlm.nih.gov/nuccore/KX893567
KX893563	Dryomys nitedula		X	https://www.ncbi.nlm.nih.gov/nuccore/KX893563
KX893564	Dryomys nitedula		X	https://www.ncbi.nlm.nih.gov/nuccore/KX893564
KX893565	Dryomys nitedula		X	https://www.ncbi.nlm.nih.gov/nuccore/KX893565
KJ739703	Dryomys nitedula		X	https://www.ncbi.nlm.nih.gov/nuccore/KJ739703
KJ739704	Dryomys nitedula		X	https://www.ncbi.nlm.nih.gov/nuccore/KJ739704
KJ739705	Dryomys nitedula		X	https://www.ncbi.nlm.nih.gov/nuccore/KJ739705
MT559844	Dryomys nitedula bilkjewiczi		X	https://www.ncbi.nlm.nih.gov/nuccore/MT559844
MT559854	Dryomys nitedula bilkjewiczi		X	https://www.ncbi.nlm.nih.gov/nuccore/MT559854
MT559846	Dryomys nitedula bilkjewiczi		X	https://www.ncbi.nlm.nih.gov/nuccore/MT559846
MT559853	Dryomys nitedula bilkjewiczi		X	https://www.ncbi.nlm.nih.gov/nuccore/MT559853
MT559849	Dryomys nitedula bilkjewiczi		X	https://www.ncbi.nlm.nih.gov/nuccore/MT559849
MT559856	Dryomys nitedula bilkjewiczi		X	https://www.ncbi.nlm.nih.gov/nuccore/MT559856
MT559855	Dryomys nitedula bilkjewiczi		X	https://www.ncbi.nlm.nih.gov/nuccore/MT559855
MT559857	Dryomys nitedula bilkjewiczi		X	https://www.ncbi.nlm.nih.gov/nuccore/MT559857
MT559859	Dryomys nitedula kurdistanicus		X	https://www.ncbi.nlm.nih.gov/nuccore/MT559859
MT559865	Dryomys nitedula kurdistanicus		X	https://www.ncbi.nlm.nih.gov/nuccore/MT559865
MT559860	Dryomys nitedula kurdistanicus		X	https://www.ncbi.nlm.nih.gov/nuccore/MT559860
MT559866	Dryomys nitedula kurdistanicus		X	https://www.ncbi.nlm.nih.gov/nuccore/MT559866
MT559869	Dryomys nitedula kurdistanicus		X	https://www.ncbi.nlm.nih.gov/nuccore/MT559869
MT559870	Dryomys nitedula kurdistanicus		X	https://www.ncbi.nlm.nih.gov/nuccore/MT559870
MT559871	Dryomys nitedula kurdistanicus		X	https://www.ncbi.nlm.nih.gov/nuccore/MT559871
KJ739693	Dryomys nitedula		X	https://www.ncbi.nlm.nih.gov/nuccore/KJ739693
KF699241	Dryomys nitedula		X	https://www.ncbi.nlm.nih.gov/nuccore/KF699241
KJ739694	Dryomys nitedula		X	https://www.ncbi.nlm.nih.gov/nuccore/KJ739694
KJ739695	Dryomys nitedula		X	https://www.ncbi.nlm.nih.gov/nuccore/KJ739695
KJ739697	Dryomys nitedula		X	https://www.ncbi.nlm.nih.gov/nuccore/KJ739697
KJ739698	Dryomys nitedula		X	https://www.ncbi.nlm.nih.gov/nuccore/KJ739698
KF699239	Dryomys nitedula		X	https://www.ncbi.nlm.nih.gov/nuccore/KF699239
KF699240	Dryomys nitedula		X	https://www.ncbi.nlm.nih.gov/nuccore/KF699240
KF699237	Dryomys nitedula		X	https://www.ncbi.nlm.nih.gov/nuccore/KF699237
KF699244	Dryomys nitedula		X	https://www.ncbi.nlm.nih.gov/nuccore/KF699244
KF699236	Dryomys nitedula		X	https://www.ncbi.nlm.nih.gov/nuccore/KF699236
KF699238	Dryomys nitedula		X	https://www.ncbi.nlm.nih.gov/nuccore/KF699238
MT559835	Dryomys nitedula pictus		X	https://www.ncbi.nlm.nih.gov/nuccore/MT559835
MT559837	Dryomys nitedula pictus		X	https://www.ncbi.nlm.nih.gov/nuccore/MT559837
MT559840	Dryomys nitedula pictus		X	https://www.ncbi.nlm.nih.gov/nuccore/MT559840
MT559843	Dryomys nitedula pictus		X	https://www.ncbi.nlm.nih.gov/nuccore/MT559843
MT559838	Dryomys nitedula pictus		X	https://www.ncbi.nlm.nih.gov/nuccore/MT559838
MT559841	Dryomys nitedula pictus		X	https://www.ncbi.nlm.nih.gov/nuccore/MT559841
AB218835	Glirulus japonicus		X	https://www.ncbi.nlm.nih.gov/nuccore/AB218835
AB218866	Glirulus japonicus		X	https://www.ncbi.nlm.nih.gov/nuccore/AB218866
AB630241	Glirulus japonicus		X	https://www.ncbi.nlm.nih.gov/nuccore/AB630241
D89001	Glirulus japonicus		X	https://www.ncbi.nlm.nih.gov/nuccore/D89001
AB630263	Glirulus japonicus		X	https://www.ncbi.nlm.nih.gov/nuccore/AB630263
AB630278	Glirulus japonicus		X	https://www.ncbi.nlm.nih.gov/nuccore/AB630278
AB630279	Glirulus japonicus		X	https://www.ncbi.nlm.nih.gov/nuccore/AB630279
AB630285	Glirulus japonicus		X	https://www.ncbi.nlm.nih.gov/nuccore/AB630285
D89004	Glirulus japonicus		X	https://www.ncbi.nlm.nih.gov/nuccore/D89004
AB630288	Glirulus japonicus		X	https://www.ncbi.nlm.nih.gov/nuccore/AB630288
AB218851	Glirulus japonicus		X	https://www.ncbi.nlm.nih.gov/nuccore/AB218851
D89003	Glirulus japonicus		X	https://www.ncbi.nlm.nih.gov/nuccore/D89003
AB630280	Glirulus japonicus		X	https://www.ncbi.nlm.nih.gov/nuccore/AB630280
LC517457	Glirulus japonicus		X	https://www.ncbi.nlm.nih.gov/nuccore/LC517457
AB218861	Glirulus japonicus		X	https://www.ncbi.nlm.nih.gov/nuccore/AB218861
AB218868	Glirulus japonicus		X	https://www.ncbi.nlm.nih.gov/nuccore/AB218868
AJ225031	Glis glis		X	https://www.ncbi.nlm.nih.gov/nuccore/AJ225031
KF699243	Glis glis		X	https://www.ncbi.nlm.nih.gov/nuccore/KF699243
KT922161	Glis glis		X	https://www.ncbi.nlm.nih.gov/nuccore/KT922161
FM160652	Glis glis		X	https://www.ncbi.nlm.nih.gov/nuccore/FM160652
KJ850425	Glis glis		X	https://www.ncbi.nlm.nih.gov/nuccore/674268635
FM160651	Glis glis		X	https://www.ncbi.nlm.nih.gov/nuccore/FM160651
FM160653	Glis glis		X	https://www.ncbi.nlm.nih.gov/nuccore/FM160653
FM160664	Glis glis		X	https://www.ncbi.nlm.nih.gov/nuccore/FM160664
JQ241278	Glis glis		X	https://www.ncbi.nlm.nih.gov/nuccore/JQ241278
KF931103	Glis glis		X	https://www.ncbi.nlm.nih.gov/nuccore/KF931103
KF931110	Glis glis		X	https://www.ncbi.nlm.nih.gov/nuccore/KF931110
KF931112	Glis glis		X	https://www.ncbi.nlm.nih.gov/nuccore/KF931112
AJ225117	Muscardinus avellanarius		X	https://www.ncbi.nlm.nih.gov/nuccore/AJ225117
GQ453668	Eliomys quercinus		X	https://www.ncbi.nlm.nih.gov/nuccore/GQ453668
GQ453669	Eliomys quercinus		X	https://www.ncbi.nlm.nih.gov/nuccore/GQ453669
AJ225030	Eliomys quercinus		X	https://www.ncbi.nlm.nih.gov/nuccore/AJ225030
JX457815	Eliomys quercinus		X	https://www.ncbi.nlm.nih.gov/nuccore/JX457815
MW470683	Graphiurus sp.		X	https://www.ncbi.nlm.nih.gov/nuccore/MW470683
MW470685	Graphiurus sp.		X	https://www.ncbi.nlm.nih.gov/nuccore/MW470685
MW470688	Graphiurus sp.		X	https://www.ncbi.nlm.nih.gov/nuccore/MW470688
MN616984	Graphiurus kelleni		X	https://www.ncbi.nlm.nih.gov/nuccore/MN616984
MW470689	Graphiurus sp.		X	https://www.ncbi.nlm.nih.gov/nuccore/MW470689
MW470692	Graphiurus sp.		X	https://www.ncbi.nlm.nih.gov/nuccore/MW470692
AJ225115	Graphiurus murinus		X	https://www.ncbi.nlm.nih.gov/nuccore/AJ225115
MW470707	Graphiurus sp.		X	https://www.ncbi.nlm.nih.gov/nuccore/MW470707
OL408927	Graphiurus sp.		X	https://www.ncbi.nlm.nih.gov/nuccore/OL408927
MW470742	Graphiurus sp.		X	https://www.ncbi.nlm.nih.gov/nuccore/MW470742
OL408925	Graphiurus sp.		X	https://www.ncbi.nlm.nih.gov/nuccore/OL408925
OL408926	Graphiurus sp.		X	https://www.ncbi.nlm.nih.gov/nuccore/OL408926
