# Supplementary material for: Mitogenomic Analysis of Glirids (Gliridae) and Squirrels (Sciuridae) From Türkiye: Evolutionary and Taxonomic Implications Within the Suborder Sciuromorpha
Source: Ecol Evol. 2025 Feb 12;15(2):e70956. doi: 10.1002/ece3.70956 (PMC11821457; doi:10.1002/ece3.70956)
Supplement: Supplementary file 4 — File S4. Comparison of codon usage in protein‐coding genes of the mitogenomes of Dryomys laniger (DrLanTR1), D. nitedula (DrNitTR2 and DrNitTR9), Glis glis (GlGlisTR2), Spermophilus citellus (SpCitTR1), S. taurensis (SpTauTR1) and S. xanthopyrmnus (SpXanTR1) from Türkiye. [file ECE3-15-e70956-s004.xlsx]

## Sheet: Sayfa1
Supplement file 4. Comparison of codon usage in protein-coding genes of the mitogenomes of Dryomys laniger (DrLanTR1), D. nitedula (DrNitTR2 and DrNitTR9), Glis glis (GlGlisTR2), Spermophilus citellus (SpCitTR1), S. taurensis (SpTauTR1) and S. xanthopyrmnus (SpXanTR1) from Türkiye.
		D. nitedula			D. nitedula			D. laniger			G. glis			S. xanthoprymnus			S. citellus			S. taurensis
Amino Acid	Codon	Number	Fraction		Number	Fraction		Number	Fraction		Number	Fraction		Number	Fraction		Number	Fraction		Number	Fraction
Ala	GCG	4	0.02		5	0.02		6	0.02		2	0.01		3	0.01		6	0.03		2	0.01
	GCA	89	0.34		92	0.36		84	0.33		82	0.37		89	0.39		92	0.39		94	0.4
	GCT	62	0.24		57	0.22		74	0.29		62	0.28		73	0.32		84	0.36		82	0.35
	GCC	103	0.4		104	0.4		92	0.36		78	0.35		64	0.28		53	0.23		56	0.24
Cys	TGT	5	0.21		5	0.21		9	0.36		8	0.33		13	0.45		11	0.39		11	0.39
	TGC	19	0.79		19	0.79		16	0.64		16	0.67		16	0.55		17	0.61		17	0.61
Asp	GAT	32	0.46		28	0.4		33	0.45		39	0.56		37	0.53		42	0.62		45	0.63
	GAC	38	0.54		42	0.6		41	0.55		31	0.44		33	0.47		26	0.38		27	0.38
Glu	GAG	22	0.23		23	0.25		19	0.2		17	0.18		14	0.14		11	0.11		11	0.11
	GAA	72	0.77		70	0.75		76	0.8		77	0.82		83	0.86		87	0.89		85	0.89
Phe	TTT	114	0.47		112	0.46		137	0.57		157	0.59		155	0.62		162	0.65		167	0.65
	TTC	128	0.53		129	0.54		105	0.43		107	0.41		96	0.38		86	0.35		91	0.35
Gly	GGG	35	0.16		37	0.17		32	0.15		19	0.09		18	0.08		18	0.08		24	0.11
	GGA	93	0.43		91	0.42		87	0.4		109	0.5		112	0.53		112	0.53		107	0.5
	GGT	33	0.15		39	0.18		39	0.18		51	0.23		34	0.16		43	0.2		45	0.21
	GGC	56	0.26		51	0.23		59	0.27		40	0.18		49	0.23		40	0.19		39	0.18
His	CAT	27	0.28		29	0.31		32	0.33		50	0.54		45	0.47		48	0.49		47	0.49
	CAC	69	0.72		64	0.69		64	0.67		43	0.46		51	0.53		50	0.51		49	0.51
Ile	ATT	191	0.56		181	0.53		235	0.68		237	0.66		259	0.72		257	0.74		244	0.71
	ATC	151	0.44		158	0.47		112	0.32		124	0.34		99	0.28		92	0.26		101	0.29
Lys	AAG	6	0.07		11	0.12		8	0.09		5	0.06		9	0.1		8	0.09		9	0.09
	AAA	86	0.93		82	0.88		85	0.91		84	0.94		85	0.9		86	0.91		86	0.91
Leu	TTG	17	0.03		19	0.03		11	0.02		16	0.03		19	0.03		15	0.02		16	0.03
	TTA	124	0.2		118	0.19		176	0.29		184	0.3		177	0.29		165	0.27		173	0.29
	CTG	32	0.05		29	0.05		27	0.04		9	0.01		9	0.01		17	0.03		8	0.01
	CTA	274	0.45		287	0.47		230	0.38		196	0.32		186	0.31		197	0.32		196	0.32
	CTT	73	0.12		83	0.14		97	0.16		135	0.22		144	0.24		136	0.22		148	0.24
	CTC	90	0.15		73	0.12		70	0.11		82	0.13		74	0.12		80	0.13		64	0.11
Met	ATG	42	0.17		39	0.16		34	0.15		29	0.13		30	0.13		34	0.15		32	0.14
	ATA	198	0.82		198	0.84		194	0.85		188	0.87		204	0.87		200	0.85		201	0.86
Asn	AAT	62	0.38		60	0.36		76	0.5		97	0.56		98	0.61		86	0.54		83	0.54
	AAC	102	0.62		105	0.64		76	0.5		75	0.44		63	0.39		73	0.46		71	0.46
Pro	CCG	8	0.04		6	0.03		5	0.03		3	0.02		4	0.02		3	0.02		3	0.02
	CCA	90	0.46		93	0.48		81	0.42		72	0.38		66	0.34		70	0.36		71	0.36
	CCT	51	0.26		45	0.23		52	0.27		74	0.39		59	0.3		64	0.33		61	0.31
	CCC	47	0.24		51	0.26		55	0.28		39	0.21		66	0.34		57	0.29		60	0.31
Gln	CAG	7	0.09		6	0.08		5	0.06		4	0.05		5	0.06		3	0.04		3	0.04
	CAA	69	0.91		70	0.92		73	0.94		78	0.95		76	0.94		77	0.96		77	0.96
Arg	CGG	2	0.03		2	0.03		4	0.06		3	0.05		1	0.02		0	0		1	0.02
	CGA	40	0.6		40	0.59		40	0.61		34	0.52		44	0.68		47	0.72		46	0.71
	CGT	10	0.15		13	0.19		11	0.17		9	0.14		15	0.23		16	0.25		15	0.23
	CGC	15	0.22		13	0.19		11	0.17		20	0.3		5	0.08		2	0.03		3	0.05
Ser	AGT	15	0.05		18	0.06		21	0.07		21	0.07		15	0.05		21	0.07		17	0.06
	AGC	38	0.13		35	0.12		43	0.15		31	0.1		28	0.09		25	0.08		29	0.1
	TCG	6	0.02		5	0.02		7	0.02		3	0.01		4	0.01		3	0.01		3	0.01
	TCA	106	0.37		109	0.38		119	0.41		110	0.36		124	0.42		123	0.4		126	0.41
	TCT	50	0.18		55	0.19		57	0.19		82	0.27		83	0.28		85	0.28		89	0.29
	TCC	70	0.25		64	0.22		46	0.16		59	0.19		43	0.14		49	0.16		40	0.13
Thr	ACG	14	0.05		12	0.04		9	0.03		6	0.02		12	0.04		7	0.02		5	0.02
	ACA	132	0.44		138	0.46		150	0.48		141	0.46		129	0.43		134	0.45		137	0.45
	ACT	79	0.26		72	0.24		86	0.27		97	0.32		87	0.29		83	0.28		82	0.27
	ACC	76	0.25		81	0.27		69	0.22		60	0.2		72	0.24		76	0.25		78	0.26
Val	GTG	16	0.09		10	0.06		16	0.09		9	0.06		8	0.05		8	0.05		9	0.05
	GTA	83	0.48		90	0.5		75	0.43		68	0.43		88	0.51		86	0.49		82	0.47
	GTT	37	0.21		41	0.23		53	0.3		48	0.3		56	0.32		51	0.29		52	0.3
	GTC	37	0.21		38	0.21		31	0.18		34	0.21		22	0.13		29	0.17		33	0.19
Trp	TGG	9	0.09		7	0.07		14	0.14		6	0.06		10	0.1		3	0.03		6	0.06
	TGA	96	0.91		98	0.93		89	0.86		99	0.94		94	0.9		101	0.97		98	0.94
Tyr	TAT	70	0.54		60	0.47		67	0.54		83	0.67		88	0.66		89	0.67		86	0.65
	TAC	59	0.46		69	0.53		58	0.46		40	0.33		45	0.34		43	0.33		46	0.35
Stop	AGG	0	0		0	0		0	0		0	0		0	0		0	0		0	0
	AGA	1	0.1		1	0.09		1	0.09		1	0.1		2	0.2		2	0.2		2	0.2
	TAG	1	0.1		2	0.18		1	0.09		4	0.4		2	0.2		1	0.1		1	0.1
	TAA	8	0.8		8	0.73		9	0.82		5	0.5		6	0.6		7	0.7		7	0.7
AA Group		Freq	%		Freq	%		Freq	%		Freq	%		Freq	%		Freq	%		Freq	%
Acidic		164	0.043		163	0.043		169	0.045		164	0.043		167	0.044		166	0.044		168	0.044
Basic		255	0.067		254	0.067		: 255	0.067		250	0.066		255	0.067		257	0.068		256	0.067
Charged		419	0.11		417	0.11		424	0.112		414	0.109		422	0.111		423	0.111		424	0.112
Polar Uncharged		1084	0.286		1088	0.287		1090	0.287		1116	0.294		1105	0.291		1109	0.292		1104	0.291
Hydrophobic		2383	0.628		2381	0.628		2372	0.625		2360	0.622		2367	0.624		2361	0.622		2365	0.623
GC-rich		738	0.195		739	0.195		732	0.193		697	0.184		702	0.185		707	0.186		709	0.187
AT-rich		967	0.255		966	0.255		957	0.252		1007	0.266		994	0.262		980	0.258		982	0.259
